# Supplementary material for: Cathelicidin antimicrobial peptide expression in neutrophils and neurons antagonistically modulates neuroinflammation
Source: J Clin Invest. 2024 Dec 10;135(3):e184502. doi: 10.1172/JCI184502 (PMC11785927; doi:10.1172/JCI184502)
Supplement: Supporting data values [file jci-135-184502-s051.xlsx]

## Sheet: Fig. 1A
d0	d7	d12	d15	d30
1e-09	0.000198912	0.00157982	0.000362707	9.66192e-05
1e-09	5.12842e-05	0.00165215	0.000598868	7.13283e-05
1e-09	0.000155685	0.00139738	4.96033e-05	3.4581e-05
1e-09	0.000168154	0.000873801	8.2701e-05	7.9996e-05
1e-09	7.70143e-05	0.00151523	0.000137511	4.45394e-05
1e-09		0.00132376	0.000456974	8.53337e-05
		0.000849777	5.34098e-05
		0.00133232	0.000211061
		0.000278625
		0.000819425
		0.000775782

## Sheet: Fig. 1B
age (days)	WT										CRAMPKO
1	0	0	0	0	0	0	0	0	0	0	0	0	0	0	0	0	0	0	0	0
2	0	0	0	0	0	0	0	0	0	0	0	0	0	0	0	0	0	0	0	0
3	0	0	0	0	0	0	0	0	0	0	0	0	0	0	0	0	0	0	0	0
4	0	0	0	0	0	0	0	0	0	0	0	0	0	0	0	0	0	0	0	0
5	0	0	0	0	0	0	0	0	0	0	0	0	0	0	0	0	0	0	0	0
6	0	0	0	0	0	0	0	0	0	0	0	0	0	0	0	0	0	0	0	0
7	0	0	0	0	0	0	0	0	0	0	0	0	0	0	0	0	0	0	0	0
8	0	0	0	0	0	0	0	0	0	0	0	0	0	0	0	0	0	0	0	0
9	0.5	0.5	0.5	0	0.5	0	0	0.5	0	0	0.5	0	0.5	0	0.5	0	0	0	0	0
10	1	1	1.5	0.5	1	0.5	0.5	1	0.5	0.5	0.5	0	1	0	0.5	0	0	0	0	0
11	1	1	1.5	1	1	0.5	1	1	0.5	0.5	0.5	0.5	1	0	0.5	0.5	0	0	0	0.5
12	1.5	2	2	1.5	1.5	1	2	1.5	1	1	1	1	1	0	1	0.5	0.5	0	0	0.5
13	1.5	2	2	2	2	1.5	2	1.5	1.5	1.5	1.5	1	1.5	0	1	1	1	0.5	0	0
14	3	3.5	3	3	3	2	2	2	2	3	1.5	0.5	1	0.5	1	1	1	0.5	0	0
15	3.5	4	3.5	3.5	3	3	3	2.5	2	3	1.5	0.5	1	0.5	1	1.5	1	0	0.5	0.5
16	3.5	4	3.5	3.5	3.5	3.5	3	2.5	3	3	1.5	0.5	1.5	0.5	1.5	1.5	1	0	0.5	0
17	3	3	2	2.5	2.5	3	2	2	2	3	1	0.5	0.5	0.5	1	1	0.5	0	0.5	0
18	3	3	2.5	2	2	3	2.5	2	2	3	0.5	0.5	0.5	0.5	0.5	1	0.5	0	0	0
19	3	2.5	2.5	2	2	2.5	2	2	2.5	3	0	0.5	0.5	0.5	0	1	0.5	0.5	0	0
20	3	2.5	2.5	2	2	2.5	2	2	2.5	3	0.5	1	1	1	0.5	1	0.5	0.5	0	0
21	2.5	2	2	2	2	2.5	2	2.5	3	3	1	1	1	1	1	1	1.5	1	0	0
22	2.5	2.5	3	2.5	2.5	2.5	2.5	2.5	3	3	1	0.5	0.5	0.5	1	1	1.5	1	0	0
23	2.5	2.5	3	2.5	2.5	3	2.5	2.5	3	3	1	0.5	0.5	0.5	1	1	1	1	0	0
24	3	3	3	3	3	3	3.5	3	3	3.5	1	0.5	0.5	0.5	1	1	1	0.5	0	0
25	3.5	3	3.5	3	3	3.5	4	3	3.5	3.5	1	0.5	0.5	0.5	0.5	1	1	0.5	0	0
26	3.5	3	3.5	3.5	3	4	4	3	3.5	4	0.5	0.5	0.5	0.5	1	1.5	1	0.5	0	0
27	4	4	4	3.5	4	4	4	3.5	3.5	4	0.5	0.5	0.5	0.5	1	1.5	1	0.5	0	0
28	4	4	3.5	4	4	4	4	4	3	4	1	0.5	0.5	0.5	1	1.5	1	1	0	0
29	4	4	4	4	4	4	4	4	3	4	1	0.5	0.5	0.5	1	1	1	1	0.5	0
30	4	4	4	4	4	3.5	4	4	3.5	4.5	1	0.5	0.5	0.5	0.5	1	1	1	0.5	0

## Sheet: Fig. 1C
	naive	wt	ko
Frequency	0.09	0.44	0.45
	0.07	0.9	0.39
	0.06	0.72	0.51
	0.04	0.81	0.75
	0.1	0.62	0.58
	0.055	1.1	0.95

## Sheet: Fig. 1D
	WT	KO			WT	KO
Frequency	4.2	3.6		number	485	369
	2.2	4.8			238	496
	3.9	2.1			406	229
	5.7	2.9			688	335
	2.6	3.4			266	361
	4.4	4.1			476	476

## Sheet: Fig. 1E
	WT	KO			WT	KO
IFNg (%)	4.6	1.6		IL-17 (%)	5.2	1.1
	7.3	2.2			3.6	2.3
	3.8	1.7			3.9	1.4
	5.9	1.3			4.1	1.62
	7.5	1.4			4.8	1.19
	6.2	1.9			6.1	2.4

## Sheet: Fig. 1F
age (days)	WT										+CRAMP ip d7
1	0	0	0	0	0	0	0	0	0	0	0	0	0	0	0	0	0	0	0	0
2	0	0	0	0	0	0	0	0	0	0	0	0	0	0	0	0	0	0	0	0
3	0	0	0	0	0	0	0	0	0	0	0	0	0	0	0	0	0	0	0	0
4	0	0	0	0	0	0	0	0	0	0	0	0	0	0	0	0	0	0	0	0
5	0	0	0	0	0	0	0	0	0	0	0	0	0	0	0	0	0	0	0	0
6	0	0	0	0	0	0	0	0	0	0	0	0	0	0	0	0	0	0	0	0
7	0	0	0	0	0	0	0	0	0	0	0	0	0	0	0	0	0	0	0	0
8	0	0	0	0	0	0	0	0	0	0	0	0	0	0	0	0	0	0	0	0
9	0	0	0	0	0	0	0	0	0	0	0	0	0	0	0	0	0	0	0	0
10	1	1	0	0	0	0.5	0	0	1	0.5	0	0	0	0	0	0	0	0	0	0
11	1	1	0.5	0	0	0.5	0	0	1	0.5	0	0	0	0	0	0	0	0	0	0
12	1	2	1	0	0	1	1	0	1	1	0	0	0	0	0	0	0	0	0	0
13	1.5	2	2.5	1.5	0.5	3	1.5	1.5	1.5	3	1	1	0	0	0	0.5	0.5	0.5	0	0
14	2	3.5	3	3	1	3	3	3	2	3	1	1	0.5	0	0	0.5	0.5	0.5	0	0
15	2.5	3.5	3	3	1	3	3	3	2.5	3	1	0	1	0	0.5	1	0.5	0.5	0	0.5
16	3	3.5	3.5	4	1.5	3.5	3.5	4	3	3.5	1.5	1.5	1	0	0.5	1	0.5	0.5	0	1
17	3	3.5	4	4	1	4	3	4	3	4	3	3	1	2	1	1.5	1	1	0.5	1
18	4	3	4	3	1	4	4	3	4	4	2.5	2.5	1	1.5	1	1.5	1	1	0.5	1
19	4	2.5	4	3	1	4	3	3	4	4	2.5	2	1.5	1.5	1	1	1	1	0.5	1
20	3	2.5	3.5	2.5	0.5	3	2.5	2.5	3	3	2	3	1	1	1	1	1	1.5	0.5	0.5
21	2.5	2	3	2.5	0.5	2.5	2	2.5	2.5	2.5	0.5	0.5	1	2	0.5	0.5	0.5	1	0.5	0.5
22	2.5	2.5	2.5	2	1	2.5	2.5	2	2.5	2.5	0.5	0.5	1	1	0.5	0	0	0.5	0	0
23	2	2.5	2.5	1.5	0.5	2.5	2	1.5	2	2.5	0.5	0.5	0.5	0.5	0	0	0	0	0	0.5
24	2	2	2.5	1.5	0.5	2	1.5	1.5	2	2	0.5	0.5	0.5	0.5	0	0	0	0	0	0.5
25	2	2	3	2.5	0.5	2	1.5	2	2	2	0.5	0	0	0.5	0	0	0	0	0	0.5
26	2.5	2	3	2.5	0.5	2.5	1.5	1.5	2.5	2.5	1	0.5	1	0.5	0.5	0	0	0.5	0	0.5
27	3	2.5	2.5	2	0.5	2	1.5	2.5	3	2	0.5	0.5	0.5	0.5	0	0	0	0	0	0.5
28	3	2	2.5	2	0.5	2	2.5	2.5	3	2	0.5	0.5	0.5	0.5	0	0	0.5	0	0.5	0.5
29	3	2	2.5	1.5	0.5	2	2.5	2.5	3	2	0.5	1	0.5	0.5	0	0.5	0	0	0	0.5
30	3	2	2.5	1.5	0.5	2	2.5	2.5	3	2	0.5	0.5	0.5	0.5	0	0	0	0	0	0.5

## Sheet: Fig. 1G
age (days)	WT										+CRAMP ip d15
1	0	0	0	0	0	0	0	0	0	0	0	0	0	0	0	0	0	0	0	0
2	0	0	0	0	0	0	0	0	0	0	0	0	0	0	0	0	0	0	0	0
3	0	0	0	0	0	0	0	0	0	0	0	0	0	0	0	0	0	0	0	0
4	0	0	0	0	0	0	0	0	0	0	0	0	0	0	0	0	0	0	0	0
5	0	0	0	0	0	0	0	0	0	0	0	0	0	0	0	0	0	0	0	0
6	0	0	0	0	0	0	0	0	0	0	0	0	0	0	0	0	0	0	0	0
7	0	0	0	0	0	0	0	0	0	0	0	0	0	0	0	0	0	0	0	0
8	0	0	0	0	0	0	0	0	0	0	0	0	0	0	0	0	0	0	0	0
9	0	0	0	0	0	0.5	0.5	0.5	0.5	0	0	0	0	0	0	0.5	1	0.5	1	0
10	0.5	1	1.5	0.5	0	0.5	1	1	0.5	0	1	1.5	2	1.5	1	1	1.5	2	1.5	1
11	0.5	2.5	3	0.5	0	0.5	2.5	2.5	0.5	0	2	3	4	2	2	2	2.5	3	2	2
12	2	2.5	3	1	0.5	1.5	2.5	3	1	0.5	2	3	4	2	2	2.5	3	4	2	2.5
13	4	4	4	1	1.5	2	3	3.5	1.5	1.5	2.5	3	4	3	2.5	2.5	3.5	4	3.5	2.5
14	4	4	4	2	1.5	2.5	3	3.5	2	1.5	4	4	4	3.5	3.5	4	4	3.5	3.5	3.5
15	4	4	4	2.5	3.5	3	3.5	4	2.5	2.5	3	3.5	4	3	3	3.5	3.5	3.5	3	2.5
16	4	4	3.5	2.5	3.5	3.5	3.5	3.5	3	2.5	3	3	4	3	2.5	3	3.5	4	3	2.5
17	3.5	4	3	3	4	3.5	4	3.5	3	3.5	2	2	4	2	2	2	2	4	2	2
18	3	4	3	3.5	3	3	4	3	3.5	4	1	1.5	3.5	1.5	1	1	1.5	3.5	1.5	1.5
19	3	3.5	2.5	3.5	3	3	4	2.5	3.5	3	1	1	3	1	1	1	1	3	1.5	1
20	3	3.5	2	3.5	3	3	3.5	2.5	3	3	1	1	3	1	1	1	1	2.5	1	1
21	3.5	3	2.5	3	3	3	3	2.5	3	3	1	1	2.5	1	1	1	1	2.5	1	1
22	3.5	3	3	3	3	2.5	3	3	3	3	1	1	2	1	1	1	1	2	1	1
23	3.5	3.5	3	3	3	3	3.5	3	3	3.5	1	1	2	1	1	1	1.5	2	1	1
24	3.5	3.5	3	3	3.5	3.5	3.5	3.5	3	3.5	1	1.5	2	1	1.5	1	1.5	2	1	1.5
25	3.5	4	3.5	3	3.5	3.5	3	3.5	3	3.5	1	1	2	1	1.5	1	1	2	1	1
26	3.5	4	3.5	3	3.5	3.5	3.5	3.5	3	3.5	1	1	2.5	1.5	1.5	1.5	1	2	1	1
27	3.5	4	3.5	3	4	3.5	4	3.5	3	3.5	1.5	1	2.5	1.5	1	1.5	1	2	1.5	1
28	3.5	4	4	3.5	4	4	4	3.5	3.5	4	1	1	2	1.5	1	1	1	2	1.5	1
29	4	4	4	3.5	3.5	4	4	4	4	3.5	1	1	2	1.5	1	1	1	2	1.5	1
30	4	4	4	3.5	3.5	4	4	4	3.5	3.5	1	1.5	2	1.5	1	1	1	2	1.5	1

## Sheet: Fig. 1H
age (days)	WT										+CRAMP it d9
1	0	0	0	0	0	0	0	0	0	0	0	0	0	0	0	0	0	0	0	0
2	0	0	0	0	0	0	0	0	0	0	0	0	0	0	0	0	0	0	0	0
3	0	0	0	0	0	0	0	0	0	0	0	0	0	0	0	0	0	0	0	0
4	0	0	0	0	0	0	0	0	0	0	0	0	0	0	0	0	0	0	0	0
5	0	0	0	0	0	0	0	0	0	0	0	0	0	0	0	0	0	0	0	0
6	0	0	0	0	0	0	0	0	0	0	0	0	0	0	0	0	0	0	0	0
7	0	0	0	0	0	0	0	0	0	0	0	0	0	0	0	0	0	0	0	0
8	0	0	0	0	0	0	0	0	0	0	0	0	0	0	0	0	0	0	0	0
9	0	0	0	0	0	0	0	0	0	0	0	0	0	0	0	0	0	0	0	0
10	0	0	0	0	0	0	0	0	0	0	0	0	0	0	0	0	0	0	0	0
11	0	0	0	0	0	0	0	0	0	0	0	0	0	0	0	0	0	0	0	0
12	0	0	0	0	0	0	0	0	0	0	0	0	0	0	0	0	0	0	0	0
13	0	0	0	0	0	0	0	0	0	0	0	0	0	0	0	0	0	0	0	0
14	1	0.5	0	0	0	1	0.5	0	0	0	0.5	0	0	0	0	0	0	0	0	1
15	1	1	0.5	1.5	0	1	1	0.5	1.5	0	0.5	0	0	0	0	0	0	0	0	1.5
16	1.5	1	1	2.5	0	1.5	1	1	2.5	0	0.5	0	0	0	0	0	0	0	0	2
17	1.5	1.5	1	3	0	1.5	1.5	1	3	0	0.5	0	0	0	0	0	0	0	0	2.5
18	2	2	1.5	3.5	0	2	2	1.5	3.5	0	0.5	0	0	0	0	0	0	0	0	3
19	2.5	3	2	3	0	2.5	3	2	3	0	0	0	0	0	0	0	0	0	0.5	3.5
20	2	1.5	1.5	2	0	2	1.5	1.5	2	0	0	0	0	0	0	0	0	0	0.5	3
21	2	1.5	1.5	2	0	2	1.5	1.5	2	0	0	0	0	0	0	0	0	0	0.5	2
22	1.5	1	1	1	0	1.5	1	1	1	0	0	0	0	0	0	0	0	0	0	1.5
23	1.5	1	1	1	0	1.5	1	1	1	0	0	0	0	0	0	0	0	0	0	1.5
24	1.5	1	1	1	0	1.5	1	1	1	0	0	0	0	0	0	0	0	0	0	1.5
25	1.5	1	1	1	0	1.5	1	1	1	0	0	0	0	0	0	0	0	0	0	1.5
26	1	1	1	1	0	1	1	1	1	0	0	0	0	0	0	0	0	0	0	1.5
27	1	0.5	0.5	1	0	1	0.5	0.5	1	0	0	0	0	0	0	0	0	0	0	1
28	1	0.5	0.5	1	0	1	0.5	0.5	1	0	0	0	0	0	0	0	0	0	0	1
29	1	0.5	0.5	1	0	1	0.5	0.5	1	0	1	0	0	0	0	0	0	0	0	1
30	1.5	0.5	0.5	1	0	1.5	0.5	0.5	1	0	1	0	0	0	0	0	0	0	0	1
31	1.5	0.5	0.5	1	0	1.5	0.5	0.5	1	0	0.5	0	0	0	0	0	0	0	0	1
32	1.5	0.5	0.5	1	0	1.5	0.5	0.5	1	0	0.5	0	0	0	0	0	0	0	0	1
33	1	0.5	0.5	1	0	1	0.5	0.5	1	0	0.5	0	0	0	0	0	0	0	0	1
34	1	0.5	0.5	1	0	1	0.5	0.5	1	0	0.5	0	0	0	0	0	0	0	0	1
35	1	0.5	0.5	1	0	1	0.5	0.5	1	0	0.5	0	0	0	0	0	0	0	0	1
36	1	0.5	0.5	1	0	1	0.5	0.5	1	0	0.5	0	0	0	0	0	0	0	0	1

## Sheet: Fig. 1I
	Naive	EAE Ctrl	CRAMP
NFL	155	663.4	25.6
	98.6019	533.056	2.3
	556.266	396.805	33.6
	114.365	667.874	77.3
	42.658	1227.03	111
	132.411	844.366	44.6
	41.1459	775.15	88.6

## Sheet: Fig. 1J
	cont	EAE	EAE+CRAMP
CD44 Astro	335	741	401
	286	552	337
	441	630	288
	302	458	316
	244	509	311
	308	522	276

[truncated: 34 more sheets: Fig. 1K, Fig. 2E, Fig. 3A, Fig. 3B, Fig. 3C, Fig. 3D, Fig. 3E, Fig. 3F, Fig. 4A, Fig. 4B, Fig. 4C, Fig. 4E, Fig. 4F, Fig. 4G, Fig. 5A, Fig. 5B, Fig. 5C, Fig. 5D, Fig. 5E, Fig. 5F …]
